# Supplementary material for: Diabetes-duration-related shifts in inflammation-resolving lipid mediator signatures and their association with 3-month functional outcome in large artery atherosclerotic stroke
Source: Front Neurol. 2026 Jul 1;17:1841577. doi: 10.3389/fneur.2026.1841577 (PMC13368483; doi:10.3389/fneur.2026.1841577)
Supplement: Supplementary file 1 [file Table_1.xlsx]

## Sheet: Sheet1
LXA4	RvD2	LTB4	性别	年龄	BMI	脑梗死位置	饮酒史	脑梗病史	高血压	吸烟史	糖尿病	血浆纤维蛋白原（g/L）	总胆固醇（mmol/L）	甘油三酯（mmol/L）	低密度脂蛋白胆固醇（mmol/L）	同型半胱氨酸（μmol/L）	SII	PLR	SIRI	LMR	出院mRS
157.909	98.2379	65.3602	男	＜65	23.45	前循环	否	否	否	是	是	2.63	5.02	2.75	3.67	11.59	406.304	4.38017	1.25041	3.55882	预后良好
100.685	90.6108	58.051	女	＜65	23.44	后循环	是	否	否	否	否	3.33	5.36	1.5	3.57	15	1101.78	159.91	1.39662	4.93333	预后良好
85.3205	96.9618	43.7098	女	≥65	27.73	后循环	否	否	是	否	否	3	4.75	1.79	2.59	11.9	931.651	11.1881	4.43822	1.62903	预后良好
90.3619	96.754	52.4118	男	≥65	23.51	前循环	否	否	是	是	是	6.96	4.35	0.9	2.12	18	1041.71	6.37584	1.49282	2.52542	预后良好
90.0684	72.2735	52.6221	女	≥65	22.22	前循环	是	否	是	否	否	4.77	3.35	1.98	1.93	10	863.75	125	3.02312	2.28571	预后差
97.3237	76.2227	49.4804	男	≥65	22.49	前循环	是	是	否	否	否	2.71	4.67	0.81	2.46	16	476.784	159.459	1.2391	2.41304	预后良好
116.857	91.5956	77.1311	女	≥65	22.22	前循环	是	否	是	否	否	3.3	3.53	1.17	2.05	13	520.157	141.732	1.41598	2.59184	预后良好
133.553	114.753	50.4513	男	＜65	26.83	后循环	是	否	否	否	否	3.43	4.41	2.31	2.84	10	640.01	122.843	1.61325	3.22951	预后良好
117.936	113.759	46.1414	女	≥65	19.53	后循环	是	是	否	否	否	2.74	3.05	1.32	1.36	13	754	200	2.26932	1.66129	预后良好
109.385	110.483	68.6936	女	≥65	21.48	前循环	是	是	是	否	否	4.16	3.65	1.04	1.93	10	472.618	104.331	0.588543	7.69697	预后良好
82.7362	107.298	53.0555	男	＜65	19.49	前循环	否	否	否	是	是	3.04	2.91	0.77	1.53	40	718.912	10.6186	3.01258	2.55263	预后良好
78.6902	73.8601	50.2039	女	＜65	29.7	后循环	否	否	是	否	否	3.87	4.17	1.02	2.49	11	957.581	3.80753	1.38983	4.05085	预后良好
78.8387	74.2134	47.1932	男	≥65	26.03	前循环	否	否	否	是	是	2.62	3.98	1.41	2.37	34	185.323	4.7343	0.847826	3.83333	预后良好
110.154	74.9756	45.9181	男	＜65	27.04	前循环	否	否	是	是	是	3.23	4.79	0.97	2.99	27	1073	6.82759	0.734897	4.53125	预后良好
119.338	77.3169	69.618	男	＜65	27.16	后循环	否	是	是	是	是	3.41	4.89	0.82	3.02	13	2227.33	3.38403	1.2397	3.98485	预后良好
110.687	96.0842	45.5238	男	≥65	20.2	后循环	否	否	是	是	是	2.66	3.37	0.69	1.81	11	284.021	6.62069	0.518966	5.8	预后良好
150.492	79.8925	69.566	男	≥65	29.38	前循环	否	否	是	否	否	3.03	4.01	0.92	2.28	12	2332.59	5.1087	0.930163	5.25714	预后良好
76.0113	103.913	39.9897	男	≥65	25.95	前循环	否	是	是	否	否	3.57	3.17	1.23	1.64	15	408.083	5.29412	1.2417	3.32609	预后差
104.449	103.479	65.3732	女	＜65	29.3	前循环	否	否	是	否	否	3.46	4.31	0.94	2.63	9	410.079	15.614	2.02105	2.375	预后良好
107.74	132.466	66.3238	男	＜65	24.61	后循环	否	否	否	否	是	2.34	4.18	2.15	2.43	11	361.111	4.94845	0.664948	4.51163	预后良好
106.553	69.9741	62.3654	女	≥65	33.41	后循环	否	否	否	否	是	1.82	3.69	0.87	1.95	14	1148.51	6.47482	1.28201	3.15909	预后良好
73.3172	102.482	52.0306	女	＜65	31.56	后循环	是	否	是	否	是	2.67	3.69	3.48	1.99	19	510.532	91.3295	1.61561	3.46	预后良好
73.2639	81.5114	40.4498	女	＜65	23.66	后循环	是	是	是	是	是	3.82	4.07	1	2.16	20	800.839	149.689	2.02702	2.63934	预后良好
113.998	72.4142	48.5373	女	＜65	23.39	前循环	是	否	是	是	是	3.11	4.14	1.19	2.44	13	799.546	124.54	2.52074	2.54688	预后良好
104.152	82.9651	58.4461	男	≥65	24.22	前循环	否	是	是	是	否	3.53	4.24	1.2	2.43	36	2466.41	6.05714	3.5108	2.61194	预后差
114.375	92.6801	68.967	女	≥65	21.64	前循环	否	否	否	否	否	3.41	6.14	1.4	4.04	13	632.225	5.86207	1.07759	5.8	预后良好
109.871	130.998	63.8628	女	≥65	28.04	后循环	否	否	是	否	否	3.82	6.1	0.85	4.09	12	1016.03	5.66474	0.652948	5.40625	预后差
93.4173	84.9759	73.7717	男	＜65	22.49	前循环	否	否	是	是	是	2.8	5.46	0.88	3.41	32	467.836	8.79032	0.851613	3.75758	预后良好
110.248	79.7117	56.0112	女	≥65	25.95	前循环	是	是	是	否	否	4.71	3.2	1.76	1.57	24	2342.22	250.505	6.13889	1.52308	预后差
110.181	81.5576	44.6431	男	＜65	27.68	前循环	否	是	是	是	是	4.62	4.49	1.46	2.7	14	1279.07	5.26627	1.18343	3.38	预后良好
88.9938	113.172	79.3446	女	＜65	35.6	前循环	否	否	否	否	否	3.72	4.38	1.17	2.59	11	763.56	3.40996	0.777241	5.67391	预后良好
88.6814	90.6339	46.2599	男	＜65	23.12	后循环	否	否	否	是	否	3.07	4	1.2	2.53	105	830.927	8.09091	4.31709	2.07547	预后差
138.354	117.849	48.6545	男	＜65	23.44	后循环	是	否	是	否	否	3.11	4.53	1.22	2.72	13	1347.85	120.884	2.19418	5.08163	预后良好
62.9678	87.3313	50.5715	女	＜65	25.71	前循环	否	否	否	否	否	3.82	5.4	4.36	3.05	13	1648.96	3.93365	1.49175	3.45902	预后良好
157.451	79.7795	73.1206	男	＜65	28.3	后循环	否	否	是	否	否	3.1	4.96	0.88	3.44	9	513.191	5.77922	1.17468	3.42222	预后良好
99.6177	110.773	52.3592	女	≥65	24.97	前循环	否	否	是	否	否	2.93	3.29	1.85	1.68	12	2460.92	5.47619	2.21429	3.36	预后差
93.3227	87.2851	62.6123	女	≥65	25.95	后循环	是	否	否	否	否	2.74	3.03	2.13	1.4	18	875.625	187.5	1.19993	3.89189	预后差
83.9068	105.669	41.1597	男	＜65	32.05	前循环	是	否	是	否	否	4.56	4.08	1.9	2.55	9	436.434	154.217	0.835361	3.38776	预后良好
157.72	67.5115	52.6649	男	≥65	33.2	后循环	是	是	是	否	否	2.93	6.12	1.14	3.77	11	681.228	165.347	1.95802	2.10417	预后良好
145.205	108.495	51.0243	男	≥65	27.92	前循环	是	否	是	否	否	2.54	5.27	1.17	3.23	13	584.476	171.905	0.890476	3.81818	预后良好
113.458	96.2949	66.8186	男	＜65	29.07	后循环	是	是	否	是	是	2.23	2.95	1.43	1.53	11	411.323	66.7732	1.29891	4.74242	预后良好
113.835	92.7124	50.348	男	＜65	23.88	后循环	否	是	是	否	否	5.45	4.41	1.21	2.95	25	1707.7	5.11111	1.608	3.75	预后差
91.2688	87.0542	63.1644	男	≥65	20.34	后循环	是	是	是	否	否	2.54	2.44	1.12	1.25	10	476.374	164.835	0.952747	3.03333	预后良好
111.541	97.9549	55.4877	男	＜65	39.79	后循环	是	是	是	是	否	4.04	5.13	2.27	3.35	13	575.276	99.0148	1.60276	3.625	预后良好
87.1597	109.083	66.7795	男	＜65	28.12	后循环	是	否	是	是	是	3.42	5.08	2.45	3.47	9	847.653	159.333	1.56053	3.40909	预后良好
76.9449	88.7863	50.2954	女	≥65	20.36	后循环	否	否	是	否	否	3.82	4.43	1.39	2.57	9	1434.7	7.14286	2.125	2.47059	预后良好
83.8151	116.719	40.7638	男	＜65	22.27	前循环	否	是	是	否	否	3.22	4.04	0.81	2.29	9	715.273	6.04938	0.711173	3.95122	预后良好
110.545	108.269	65.9201	男	＜65	31.14	前循环	否	否	是	否	否	2.9	5.37	1.65	3.34	15.2	979.339	6.25	0.904342	5.24138	预后良好
92.229	78.9017	54.3441	男	＜65	31.89	前循环	否	否	否	是	是	2.79	5.28	2.44	3.04	13	301.272	7.6	1.43616	2.84091	预后良好
98.2994	68.7089	60.5165	男	＜65	23.44	前循环	否	否	否	否	否	2.95	4.83	1.37	3.25	14	1121.52	5.6962	3.07335	3.22449	预后差
63.3145	82.4352	62.5203	女	≥65	28.34	后循环	否	否	否	否	否	3.93	4.58	1.09	2.79	11	664.318	3.08989	0.421629	9.36842	预后良好
112.325	115.928	72.105	女	≥65	25.51	前循环	否	是	是	是	否	3.22	2.89	0.51	1.59	15	420.24	2.60736	0.384847	7.95122	预后良好
65.9819	69.8947	59.1946	男	≥65	22.86	前循环	否	是	是	否	是	3.35	3.07	0.69	1.72	10	243.355	8.4375	1.36391	2.97674	预后良好
72.0102	92.3429	55.7506	男	≥65	31.11	后循环	是	否	否	否	否	3.3	5.05	1	2.99	18	928.336	102.92	5.85971	1.53933	预后良好
101.565	75.1834	53.7789	女	＜65	28.04	前循环	是	否	是	否	否	3.59	4.94	2.15	3.29	12	349.871	109.677	0.617419	5.16667	预后良好
88.4413	113.267	47.0092	男	＜65	33.06	前循环	是	是	是	是	否	4.35	3.94	2.26	2.32	12	610.196	143.575	1.25838	3.37736	预后良好
96.897	76.6846	38.9644	女	＜65	27.68	后循环	是	否	是	是	是	2.74	5.37	0.98	4.19	15.7	2724.51	292.958	9.95493	0.934211	预后良好
98.1376	117.6	48.2248	女	＜65	22.5	后循环	否	否	否	否	否	2.65	4.17	2.36	2.13	12	585.216	6.25731	0.668421	5.7	预后良好
73.7174	90.1258	58.7082	女	≥65	25.39	后循环	是	是	是	否	否	3.62	5.42	2.21	3.27	23	497.643	87.9227	0.847633	6.67742	预后差
142.508	84.1851	56.3888	女	≥65	23.05	前循环	是	是	是	否	否	2.73	3.5	0.91	1.96	9.66	242.32	118.785	0.202873	10.0556	预后良好
80.7059	113.29	39.6085	女	≥65	26.71	后循环	是	否	是	否	否	3.72	4.31	3.55	1.85	12	443.825	110.68	1.36262	2.94286	预后差
111.648	68.4166	49.8222	男	≥65	29.3	后循环	是	否	是	否	否	3.27	5.45	1.57	3.57	14	1044.07	134.545	2.77479	2.79661	预后差
145.421	122.684	63.4071	男	＜65	27.34	后循环	否	否	否	是	是	3.39	3.88	1.39	2.4	68	1454.52	4.53608	1.79052	3.73077	预后良好
68.2759	90.0334	38.0837	女	≥65	22.58	后循环	否	否	否	是	是	3.57	3.95	1.11	2.07	14	483.405	3.37748	0.502517	5.39286	预后良好
153.89	107.998	41.2326	女	＜65	31.56	前循环	是	否	是	是	是	3.41	4.38	1.52	2.98	14	1001.05	153.299	2.71807	2.40244	预后良好
157.936	113.149	67.2222	男	＜65	23.44	后循环	否	否	是	否	否	3.23	4.88	3.01	2.73	11	465.893	3.70079	0.523622	5.08	预后良好
62.7811	86.7308	46.4439	女	＜65	28.03	后循环	否	否	否	是	是	3	3.93	0.52	2.41	22	761.719	11.2791	1.96512	3.30769	预后差
157.073	75.4642	49.3576	男	≥65	22.49	前循环	否	否	是	否	否	2.9	3.05	0.86	1.63	81	927.786	8.85246	1.64631	3.12821	预后良好
157.073	75.4642	49.3576	男	≥65	22.49	前循环	否	否	是	否	是	2.9	3.05	0.86	1.63	81	927.786	8.85246	1.64631	3.12821	预后良好
62.381	107.886	43.6703	男	≥65	28.73	后循环	是	是	是	否	否	3.72	3.55	0.89	1.98	12	1690.32	186.364	5.442	1.66667	预后良好
152.703	86.0377	57.5607	男	＜65	25.86	前循环	否	是	是	是	否	2.65	3.65	0.63	1.97	12	409.867	4.02715	1.21118	3.11268	预后良好
97.6171	75.8993	39.1879	男	＜65	27.68	前循环	是	否	是	否	否	2.89	5.46	1.34	3.73	35.1	884.316	201.899	1.35835	3.22449	预后差
138.462	98.3509	72.8602	男	≥65	17.3	前循环	否	否	是	是	否	3.93	3.93	0.74	2.31	12	1324.32	9.47826	5.53574	1.38554	预后良好
75.3178	100.911	48.1002	女	＜65	29.14	后循环	是	否	否	否	否	4.92	4.65	2.32	2.9	8	501.481	137.017	0.889724	4.11364	预后差
135.711	104.948	59.2665	男	≥65	24.79	后循环	否	否	否	是	否	3.07	3.76	1.77	2.06	15	780.545	5.65476	1.27768	3.73333	预后良好
111.138	131.224	77.8733	男	＜65	22.55	后循环	是	否	是	否	否	2.79	5.91	3.1	3.37	10	431.389	134.389	0.479321	6.69697	预后良好
94.8697	101.465	61.3241	男	≥65	23.23	前循环	否	否	是	否	否	2.23	4.82	0.77	2.82	12	940.338	7.5	1.26207	2.9	预后差
105.555	92.9738	44.4097	男	≥65	27.34	前循环	是	是	是	否	否	3.26	5.99	1.2	3.6	9	519.911	109.225	1.10657	4.30159	预后良好
102.534	121.531	42.4565	男	≥65	28.04	后循环	否	是	是	否	否	3.99	5.7	0.94	3.42	12	699.906	9.52381	2.496	2.1875	预后良好
107.06	105.507	57.3806	女	＜65	19.63	前循环	否	是	否	是	是	2.85	3.04	0.78	1.61	18	554.478	4.67662	0.504328	6.48387	预后差
84.4354	121.215	59.5399	女	＜65	25.71	前循环	是	是	是	否	否	3.01	4.05	1.93	2.26	12	452.339	162.712	1.13085	2.45833	预后差
89.2149	73.0125	60.5485	男	＜65	34.72	前循环	是	否	是	是	否	3.67	3.33	2.22	1.92	16	481.285	82.5532	1.63736	3.56061	预后良好
105.806	79.0402	37.9128	男	＜65	23.44	后循环	是	是	是	否	否	3.66	6.99	2.06	4.46	10	1097.56	244.444	1.49667	3	预后差
99.6211	99.842	46.8315	女	≥65	22.86	后循环	否	是	是	是	是	3.47	4.91	1.41	3.27	16	555.949	10.404	2.02101	2.41463	预后差
74.3575	113.267	61.2452	女	＜65	27.72	前循环	否	否	是	是	是	3.77	3.75	0.96	2.31	11	654.87	11.3462	3.64154	2.16667	预后差
98.2724	88.7941	45.7768	男	≥65	23.53	前循环	否	否	是	是	是	3.35	6.69	3.92	4.05	26	1130.08	6.25731	1.94667	3	预后良好
131.692	119.588	62.5998	男	≥65	31.25	前循环	是	否	是	否	否	4.79	4.24	0.63	2.8	17	630.559	83.8509	3.40969	2.20548	预后差
95.0831	92.3891	55.1065	女	≥65	24.65	后循环	是	是	是	否	否	5.35	5.51	1.9	3.46	11	726.892	130.736	1.8774	2.96154	预后差
96.8699	91.7086	68.4331	男	≥65	19.81	前循环	是	否	是	否	否	3.29	2.4	0.66	1.01	10	1905.7	313.953	4.65837	1.30303	预后良好
157.504	70.2001	65.5034	男	≥65	19.03	前循环	否	是	是	否	否	3.73	2.95	0.67	1.49	10	715.606	14.3077	1.05092	2.82609	预后差
103.886	84.3521	37.5185	男	＜65	27.68	前循环	是	否	是	否	否	3.77	4.85	0.95	2.97	13	974.969	142.748	3.07611	2.22034	预后良好
65.1817	94.1674	39.2668	女	＜65	29.04	前循环	否	否	否	是	是	3	4.86	1.72	2.97	12	617.31	13.3846	1.93631	2.09677	预后良好
92.3115	78.2432	56.3368	男	＜65	28.01	后循环	否	是	是	否	否	2.61	3.09	1.98	1.38	14	267.752	8.51852	0.760074	4.35484	预后良好
77.8785	106.2	39.7663	女	≥65	21.97	前循环	否	是	是	是	是	3.39	3.63	0.98	2.13	16	351.772	4.75	1.3827	3.0303	预后良好
90.5752	88.3706	38.3203	男	≥65	24.77	前循环	否	否	否	否	否	2.74	4.64	1.67	3	10	699	2.94872	1.06045	4.39437	预后良好
85.3738	76.8462	39.8583	女	＜65	28.04	后循环	是	否	是	否	否	3.95	5.02	1.85	3.25	11	363.243	90.8108	0.627027	6.37931	预后差
117.018	123.678	59.3055	男	≥65	24.97	前循环	是	否	否	否	否	2.82	6.08	1.58	3.71	14	338.692	71.1538	0.915385	5.2	预后良好
101.806	108.066	74.1363	女	＜65	22.99	前循环	是	否	是	是	是	3.39	5.47	1.87	4.33	11	468.341	111.245	0.92992	4.52727	预后良好
87.8812	112.943	55.0276	男	＜65	31.1	前循环	否	否	否	否	否	2.6	3.15	1.25	1.74	16	497.222	5.07692	0.937179	4.53488	预后良好
151.867	115.205	71.5842	男	≥65	24.49	前循环	是	否	是	否	否	3.72	4.16	0.97	2.52	11	706.453	183.019	1.63868	2.35556	预后良好
98.5507	96.8464	45.5107	男	＜65	27.55	后循环	是	否	是	否	否		4.13	3.03	2.36	26	445.634	77.0992	1.16188	4.97468	预后良好
96.7102	81.7192	44.5774	男	＜65	24.91	后循环	是	否	是	是	否	3.93	4.47	0.87	2.68	9	496.392	151.802	0.721757	4.53061	预后差
76.4114	109.641	58.8528	男	≥65	25.83	前循环	否	是	是	否	否	3.57	3.82	0.77	2.23	12	1458.78	11.1579	3.58379	1.63793	预后良好
147.174	78.1528	71.5581	男	≥65	25.95	后循环	否	是	是	是	否	3.41	3.41	1.72	2.14	32	466.053	7.40458	1.19908	2.56863	预后良好
147.174	78.1528	71.5581	男	≥65	25.95	后循环	否	是	是	是	否	3.41	3.41	1.72	2.14	32		7.40458	1.19908	2.56863	预后良好
83.0799	106.846	59.234	女	＜65	25.08	后循环	否	是	是	否	否	4.04	4.45	1.16	2.62	11	1654.97	4.46903	2.2896	2.86076	预后差
111.194	101.789	48.9415	女	＜65	25.06	后循环	否	否	是	是	是	2.25	3.72	1.24	1.81	11		3.73134	0.78806	6.7	预后良好
71.1567	77.3081	59.1552	男	＜65	29.41	后循环	是	否	是	是	否	3.87	4.83	1.59	2.88	15	1243.88	109.016	2.29135	4.97959	预后良好
124.085	91.8441	72.6779	男	≥65	24.22	后循环	是	是	否	否	否	3.48	3.47	0.83	1.85	13	963.54	202	2.5758	1.85185	预后差
105.204	108.857	71.5712	女	≥65	21.78	前循环	是	否	是	否	否	2.3	3.82	1.63	1.73	26	1903.65	291.971	1.90365	3.425	预后良好
87.2945	128.422	48.342	男	＜65	25.1	前循环	否	是	是	是	否	2.53	5.83	2.02	3.75	18	576.552	4.57265	1.92436	2.96203	预后差
96.0434	76.4074	39.5297	女	＜65	28.4	前循环	是	否	否	否	是	2.93	5.29	1.41	3.38	12	463.348	97.7528	1.41135	3.35849	预后差
62.1942	95.045	42.7371	男	≥65	22.05	后循环	是	是	否	是	是	3.79	2.77	0.91	1.35	10	268.915	70.2128	0.977872	3.91667	预后良好
110.421	89.2482	61.7973	男	＜65	28.34	后循环	否	否	是	否	否	3.12	4.53	2	2.54	12	469.241	6.40845	0.585634	4.30303	预后差
66.8888	107.701	39.3062	男	＜65	23.67	后循环	是	否	是	是	是	2.93	3.6	1.97	2.28	14	286.096	98.3146	0.670281	4.34146	预后良好
132.339	69.0252	52.9513	男	＜65	29.73	前循环	否	否	是	是	是	3.27	4.6	1.16	2.98	30	473.17	6.27219	1.58769	3.25	预后良好
86.7876	87.6777	40.016	男	≥65	23.88	前循环	否	是	是	是	是	3.35	6.1	1.52	3.61	14	873.142	12.0833	4.70167	1.38462	预后良好
153.054	73.3857	57.8862	男	＜65	25.5	后循环	否	否	否	否	否	2.57	3.88	1.24	2.57	12	361.681	8.33333	1.10648	4.32	预后良好
143.533	108.924	74.8654	女	≥65	25.39	后循环	是	是	是	是	是	4.04	4.14	1.34	2.36	10	510.753	106.186	1.11572	4.31111	预后良好
135.495	122.186	70.7118	男	≥65	21.26	前循环	否	否	否	否	否	2.96	4.16	1.43	2.42	14	916.726	8.76033	2.3805	3.18421	预后良好
112.136	78.6047	62.3654	男	＜65	30.12	后循环	是	否	是	否	否	4.22	3.82	1.63	2.3	12	1775.15	319.847	1.69466	3.275	预后良好
86.2274	106.777	37.926	男	＜65	22.86	前循环	是	否	否	是	否	3.82	4.84	2.07	3.06	29	671.896	139.109	1.12381	4.29787	预后良好
81.6128	111.165	56.4604	男	≥65	19.72	后循环	是	是	是	是	是	4.04	3.8	0.77	2.23	13	405.128	101.282	1.61538	2.47619	预后良好
155.535	108.247	50.1779	女	≥65	23.44	后循环	否	是	是	否	否	2.73	5.32	2.06	2.81	11	2025.09	4.71503	1.45601	3.38596	预后差
79.9324	81.3959	62.1785	女	≥65	25.71	前循环	否	是	是	否	否	3.53	5.52	1.62	3.33	12	633.634	4.37186	0.792462	5.23684	预后差
122.899	128.377	42.4175	男	≥65	22.99	前循环	否	否	是	是	是	3.99	4.67	0.9	2.76	16	707.721	5.8	2.37087	2.45902	预后良好
94.6563	79.5252	56.2633	女	≥65	22.89	前循环	否	否	是	是	否	2.74	3.79	0.61	1.73	15	448.566	4.54545	1.16118	4.15094	预后差
148.981	73.1146	41.9617	男	≥65	22.86	前循环	是	否	是	否	否	3.39	3.65	1.1	2.08	25	1920.43	202.151	5.61828	1.69091	预后差
147.363	109.128	70.9201	男	＜65	31.25	后循环	是	否	否	是	是	3.23	4.27	1.01	2.14	9.9	256.482	65.5963	0.825046	4.73913	预后差
81.7462	113.036	58.9317	男	≥65	24.22	后循环	是	否	是	是	是	4.84	4.44	0.58	2.35	16	815.355	200.826	1.24149	3.27027	预后差
70.8633	105.391	62.7963	男	≥65	25.39	前循环	否	否	是	否	否	3	4.28	1.05	2.35	10	1365.81	10.5435	2.8063	2.35897	预后良好
101.293	110.483	73.9149	男	＜65	30.27	前循环	否	否	否	否	否	3.23	4.24	1.42	2.45	12	354.084	7.12121	1.10114	2.93333	预后良好
62.3543	93.336	39.7006	女	≥65	24.97	后循环	是	是	是	否	否	3.31	2.52	0.87	1.25	8	1090.82	118.182	4.13552	2.23188	预后差
69.7163	87.7701	44.5774	女	≥65	23.44	后循环	是	是	是	否	否	4.42	3.24	1.39	1.37	11	971.75	162.5	2.77643	2.15385	预后差
150.222	132.85	45.0998	男	≥65	21.22	前循环	否	否	是	否	否	3.35	6.25	1.36	3.67	13	495.86	8.32	1.9392	2.60417	预后良好
112.208	91.9965	50.2034	男	＜65	27.78	前循环	否	否	否	是	是	1.82	2.81	1.46	1.3	12	247.53	3.07229	0.255241	8.73684	预后差
89.6951	109.308	48.8237	男	＜65	20.52	前循环	否	否	否	是	是	3.25	4.13	1.43	2.45	14	2495.87	4.92308	7.12	1.875	预后良好
80.3592	86.3844	38.9381	男	≥65	27.46	前循环	是	是	是	否	否	3.23	3.47	3.6	1.44	8	645.806	112.903	2.06658	2.76786	预后良好
68.516	85.5068	58.9449	男	≥65	26.67	后循环	否	是	否	否	否	3.15	3.73	2.02	2.17	12	509.041	4.6	0.8844	4.54545	预后良好
118.367	109.128	41.4018	男	≥65	22.04	后循环	否	是	是	否	否	4.04	5.57	0.96	3.65	14	394.446	6.56051	1.21223	3.01923	预后良好
80.6862	130.772	61.3889	男	＜65	25.39	后循环	否	否	是	是	否	3.77	2.68	1.09	1.4	13	1204.72	13.2836	4.98328	1.97059	预后良好
96.9236	80.195	44.9849	男	≥65	25.71	前循环	是	是	是	否	否	4.22	3.66	0.88	2.43	12	695.833	208.333	1.64217	2.0339	预后良好
145.097	79.8699	78.8628	女	＜65	25.78	前循环	否	否	是	否	否	2.74	3.71	1.22	2.01	8	761.157	7.00787	1.01039	3.96875	预后良好
104.419	103.267	58.8265	男	＜65	29.56	后循环	是	否	否	否	否	2.8	5.17	1.85	3.43	11	1188.52	135.676	3.36195	2.60563	预后良好
84.4936	73.4513	63.309	男	＜65	26.12	前循环	否	否	是	是	否	3.26	3.93	1.16	2.62	19	505.079	7.38739	1.36	3.26471	预后良好
77.9852	70.5875	46.4045	男	＜65	32.65	后循环	否	否	否	否	否	2.8	4.87	0.8	3.25	17	513.978	5.12195	1.47805	2.73333	预后良好
114.537	71.3975	49.3315	男	≥65	24.91	前循环	否	否	否	否	否	3.03	4.5	1.14	2.71	11	270.387	6.71141	0.83557	5.96	预后良好
106.877	76.9328	51.9618	女	＜65	20.2	后循环	是	是	是	否	否	4.69	3.88	1.32	2.31	20	2100	348.837	1.68	3.58333	预后良好
126.567	67.3534	67.4175	女	＜65	30.48	前循环	否	否	是	否	否	3.84	4.81	1.72	3.32	10	656.033	5.15957	1.60851	3.13333	预后良好
79.8501	117.397	57.2612	女	＜65	24.03	后循环	否	否	是	否	否	3.67	4.79	0.99	2.8	9	671.376	3.00613	0.68589	8.15	预后良好
109.514	110.218	46.5097	男	≥65	27.68	前循环	是	是	否	否	否	3.87	3.39	1.33	2	12	1607.94	226.471	3.55	2	预后差
98.9775	96.754	38.6621	女	≥65	21.56	后循环	是	是	是	是	否	4.84	4.54	1.58	2.71	11	599.273	104.04	2.12364	2.71233	预后良好
121.226	88.5681	73.7847	男	≥65	21.22	前循环	否	否	是	是	否	2.8	4.21	1.52	2.52	22	972.856	3.83399	1.55273	2.75	预后良好
141.672	110.867	58.3029	男	＜65	27.62	前循环	是	是	是	是	是	3.25	3.07	1.27	1.74	18	1999.52	181.609	6.96034	1.58182	预后良好
93.296	110.888	56.6445	男	＜65	22.03	后循环	否	否	是	否	否	2.92	3.88	0.79	2.19	40	857.5	5.60847	0.324074	7.56	预后良好
156.156	75.419	52.6519	女	＜65	25.77	后循环	否	否	是	是	是	3.38	7.09	4.41	4.37	50	799.348	8.6	2.28107	2.88462	预后良好
109.22	86.4768	62.6912	男	＜65	27.04	前循环	否	否	是	是	是	2.71	4.04	1.8	2.38	14	633.252	7.76	1.22016	3.04878	预后良好
104.792	106.177	52.4907	女	≥65	25.06	前循环	是	是	否	是	是	3.15	3.01	0.99	1.66	14	1305.31	211.215	1.90598	3.24242	预后良好
137.545	93.7645	46.6883	男	＜65	31.25	后循环	是	是	是	否	否	3.72	5	1.12	2.89	14	1732.43	202.151	3.40957	2.51351	预后良好
64.0614	72.3196	55.8952	男	＜65	18.34	前循环	否	否	否	是	否	3.57	3.66	1.32	2	14	806.112	10.9211	1.66263	1.94872	预后良好
68.9427	107.031	61.6264	女	＜65	22.04	前循环	否	否	否	是	是	3.19	2.86	0.6	1.54	20	1419.27	6.64122	3.26076	2.22034	预后良好
124.409	128.625	69.8785	男	≥65	19.52	后循环	是	否	是	否	否	4.35	3.9	0.71	2.12		1564.59	364.706	1.61506	2.65625	预后良好
85.5606	69.9409	57.1308	女	≥65	22.83	前循环	是	是	是	否	否	4.86	2.77	1.41	1.39	8	967.881	167.164	2.20366	2.62745	预后良好
144.369	91.1437	72.4566	女	≥65	22.89	后循环	是	否	是	否	否	5.03	5.37	1.35	3.55	9	1312.5	164.474	1.8375	4.34286	预后良好
90.9089	114.686	69.1623	男	＜65	33.31	前循环	是	否	是	是	是	2.56	2.66	1.84	1.44	13	276.213	71.0059	0.644497	6.03571	预后良好
130.667	89.3815	56.0503	女	＜65	25.95	后循环	否	否	是	否	是	2.9	4.04	1.65	2.3	11	306.732	5.90062	0.597019	4.47222	预后良好
106.793	85.1604	42.0272	男	≥65	31.22	后循环	否	是	否	否	否	3.44	3.22	1.05	1.81	21	697.789	4.86034	1.61006	4.06818	预后良好
86.7342	69.0633	40.9099	女	≥65	25.39	后循环	否	否	是	否	否	3.35	2.97	1.27	1.55	10	1315.31	5.0289	1.50723	4.94286	预后良好
132.204	91.0986	42.0399	女	≥65	22.22	后循环	否	否	是	否	否	3.37	4.63	1.25	3.04	9	1144.34	12.2989	3.90713	1.55357	预后良好
132.204	91.0986	42.0399	男	≥65	22.22	后循环	否	否	是	否	否	3.37	4.63	1.25	3.04	9	1144.34	12.2989	3.90713	1.55357	预后良好
118.799	69.703	48.8758	男	＜65	23.03	前循环	是	是	否	否	否	2.62	4.29	4.08	1.91	25	714.021	117.438	1.12512	5.40385	预后良好
98.1773	81.6038	40.8442	男	＜65	24.45	后循环	是	否	是	是	是	3.78	4.68	1.87	3.41	12.8	1224.77	161.579	2.43358	3.11475	预后良好
98.1506	82.5969	62.3757	女	≥65	20.81	前循环	否	否	是	否	否	4.36	4.5	0.89	2.74	10	328.5	7.30159	0.969048	3.40541	预后差
84.3006	91.686	49.4748	男	≥65	24.49	前循环	否	是	是	是	否	2.4	2.85	0.69	1.29	10	625.543	4.68293	0.9	4.1	预后差
91.4822	109.941	39.74	男	＜65	24.8	前循环	否	否	是	是	否	2.92	4.95	0.85	3.3	15	1019.3	14.1935	4.98903	1.63158	预后差
